# Supplementary material for: Radiological characteristics of pulmonary cryptococcosis in HIV-infected patients
Source: PLoS One. 2017 Mar 16;12(3):e0173858. doi: 10.1371/journal.pone.0173858 (PMC5354418; doi:10.1371/journal.pone.0173858)
Supplement: S1 Table — CMV, cytomegalovirus; CT, computed tomography; PC, pulmonary cryptococcosis; PCP, pneumocystis pneumonia. a: The lower limit of detection for CMV was 500 copies/mL. b: All the patients with CD4 cell counts less than 200 cells/μL received prophylaxis therapies for pneumocystis pneumonia. Those treatments were not shown in the category of other anti-infective therapies. (XLSX) [file pone.0173858.s001.xlsx]

## Sheet: Sheet1
Patient No.	Sex	Age(y)	CD4 count（cells/μL）	Cryptococcal meningitis	Cryptococcal septicemia	Cryptococcal antigenemia	Other sites of cryptococcal infection	Plasma CMV viral load (copies/mL)a	Neurological Symptoms	Respiratory symptoms	Chest CT findings	Anti-fungal therapies	Other anti-infective therapiesb	Pulmonary lesions' response to treatment	Etiologies of pulmonary lesions	First indication(s) of cryptococcal diseases
1	Male	29	79	Yes	Yes	Not available	Not found	<500	Yes	Cough	Solitary cavitary nodule with bilateral pleural effusions	Amphotericin B-based combination therapy for 10d until patient's death	Cefotaxime-sulbactam for 10d	Not available	Undefined	Pulmonary lesions
2	Male	36	32	Yes	No	Positive	Not found	3460	Yes	No	Solitary cavitary nodule	Amphotericin B-based combination therapy for 39d, followed by fluconazole	No	Resolution	Clinically confirmed PC	Pulmonary lesion
3	Male	47	10	Yes	No	Positive	Skin (biopsy)	8640	Yes	No	Solitary cavitary nodule	Amphotericin B-based combination therapy for 24d until patient's death	No	Not available	Undefined	Skin lesion
4	Male	71	11	Yes	No	Positive	Not found	1920	Yes	Cough	Right-sided pleural effusion	Amphotericin B-based combination therapy for 37d, followed by fluconazole	No	Resolution	Clinically confirmed PC	Pulmonary lesion and meningitis
5	Male	22	65	Yes	No	Positive	Lymph node (biopsy)	<500	Yes	Cough	Solitary cavitary nodule with bilateral pleural effusions	Amphotericin B-based combination therapy for 24d, followed by fluconazole	No	Resolution	Clinically confirmed PC	Lyphoadepopathy
6	Female	41	23	Yes	No	Positive	Not found	<500	Yes	No	Solitary solid nodule	Amphotericin B-based combination therapy for 26d, followed by fluconazole	No	Resolution	Clinically confirmed PC	Pulmonary lesion
7	Male	38	6	Yes	Yes	Positive	Not found	725	Yes	No	Solitary cavitary nodule	Amphotericin B-based combination therapy for 31d, followed by fluconazole	No	Resolution	Clinically confirmed PC	Pulmonary lesion
8	Male	39	2	Yes	Not available	Positive	Not found	<500	Yes	No	Solitary cavitary nodule	Fluconazole for 9d, then Amphotericin B-based combination therapy for 16d, followed by fluconazole	No	Resolution	Clinically confirmed PC	Pulmonary lesion
9	Male	40	17	No	No	Positive	Not found	<500	Yes	Mild Cough	Solitary cavitary nodule with diffuse ground-glass opacities	Fluconazole	sulfamethoxazole/trimethoprim for 21d	Resolution	Clinically probable PC	Pulmonary lesions
10	Female	34	20	Yes	Yes	Positive	Not found	<500	Yes	Mild Cough	Solitary cavitary nodule	Amphotericin B-based combination therapy for 31d until patient's death	No	Not available	Undefined	Pulmonary lesion
11	Male	34	6	Yes	Yes	Positive	Not found	1350	Yes	No	Solitary cavitary nodule	Amphotericin B-based combination therapy for 19d, followed by fluconazole	No	Resolution	Clinically confirmed PC	Pulmonary lesion and meningitis
12	Male	42	2	Yes	Yes	Not available	Not found	<500	Yes	Cough	Solitary cavitary nodule	Amphotericin B-based combination therapy for 45d, followed by fluconazole	No	Resolution	Clinically confirmed PC	Pulmonary lesion and meningitis
13	Male	28	5	No	No	Positive	Not found	<500	No	No	Solitary cavitary nodule	Fluconazole	No	Resolution	Clinically confirmed PC	Pulmonary lesion
14	Male	46	205	Yes	No	Positive	Not found	<500	Yes	No	Solitary solid nodule	Amphotericin B-based combination therapy for 33d, followed by fluconazole	No	Not available	Undefined	Pulmonary lesion and meningitis
15	Male	35	85	Yes	Yes	Positive	Not found	<500	Yes	Cough, shortness of breath	Solitary cavitary nodule with diffuse ground-glass opacities	Amphotericin B-based combination therapy for 26d, followed by fluconazole	sulfamethoxazole/trimethoprim for 11d, then clindamycin plus primaquine for 15d	Resolution	Clinically probable PC	Pulmonary lesions and meningitis
16	Male	48	0	No	No	Positive	Not found	<500	No	cough, shortness of breath	Multiple cavitary nodules with diffuse ground-glass opacities	Fluconazole	sulfamethoxazole/trimethoprim for 31d	Resolution	Clinically probable PC	Pulmonary lesions
17	Male	64	47	No	No	Positive	Not found	<500	No	Cough, shortness of breath	Multiple cavitary nodules with diffuse ground-glass opacities	Fluconazole	sulfamethoxazole/trimethoprim for 24d	Resolution	Clinically probable PC	Pulmonary lesions
18	Male	52	16	No	No	Positive	Not found	<500	No	Cough	Solitary cavitary nodule	Fluconazole	No	Resolution	Clinically confirmed PC	Pulmonary lesion
19	Female	12	6	Yes	Not available	Positive	Not found	<500	Yes	No	Solitary solid nodule	Amphotericin B-based combination therapy for 46d, followed by fluconazole	No	Resolution	Clinically confirmed PC	Pulmonary lesion and meningitis
20	Male	30	28	Yes	Yes	Positive	Not found	<500	Yes	Cough, shortness of breath	Solitary cavitary nodule with multi-focal pneumonia	Amphotericin B-based combination therapy for 51d, followed by fluconazole	Biapenem for 21d	Resolution	Clinically probable PC	Pulmonary lesions and meningitis
21	Female	30	16	Yes	Not available	Positive	Not found	<500	Yes	Cough, shortness of breath	Multiple cavitary nodules with diffuse ground-glass opacities	Amphotericin B-based combination therapy for 72d, followed by fluconazole	Sulfamethoxazole/trimethoprim for 21d	Resolution	Clinically probable PC	Pulmonary lesions and meningitis
22	Male	45	25	Yes	Not available	Positive	Not found	1040	Yes	Cough	Multiple cavitary nodules with diffuse ground-glass opacities	Fluconazole 10d,then amphotericin B-based combination therapy for 11d.Patient gave up therapy	Before fluconazole therapy,patient was treated with sulfamethoxazole/trimethoprim for 12d and ganciclovir for 7d	Diffuse ground-glass opacities responsed to sulfamethoxazole/trimethoprim and ganciclovir	Diffuse ground-glass opacities were clinical probable PCP or CMV pneumonia. Nodular lesions were undefined	Pulmonary lesions
23	Male	40	33	Yes	Yes	Positive	Not found	<500	Yes	Cough	Solitary cavitary nodule	Amphotericin B-based combination therapy for 52d, followed by fluconazole	No	Resolution	Clinically confirmed PC	Pulmonary lesion and meningitis
24	Male	23	4	Yes	Yes	Positive	Not found	<500	Yes	Cough, shortness of breath	Solitary cavitary nodule with diffuse ground-glass opacities	Amphotericin B-based combination therapy for 52d, followed by fluconazole	Sulfamethoxazole/trimethoprim for 14d before admission and Chest CT showed improvement. This treatment was continued for another 7d	Resolution	Solitary cavitary nodule was clinically confirmed PC.Diffuse ground-glass opacities were related to PCP	Pulmonary lesion
25	Male	22	28	Yes	Yes	Positive	Not found	<500	Yes	No	Diffuse ground-glass opacities	Amphotericin B-based combination therapy for 54d, followed by fluconazole	Before admission, the patient had more severe pneumonic infiltrates which responded to sulfamethoxazole/trimethoprim. In our hospital, the patient received secondary prophylaxis therapy for PCP	Resolution	Diffuse ground-glass opacities were clinically related to PCP	Meningitis
26	Male	28	134	Yes	No	Positive	Not found	<500	Yes	No	Bilateral pleural effusions	Amphotericin B-based combination therapy for 18d, followed by fluconazole	No	Resolution	Clinically confirmed PC	pulmonary lesions and meningitis
27	Female	36	4	Yes	No	Positive	Not found	<500	Yes	No	Multiple cavitary nodules	Amphotericin B-based combination therapy for 36d, followed by fluconazole	No	Resolution	Clinically confirmed PC	pulmonary lesions and meningitis
28	Male	43	81	No	No	Positive	Not found	37300	No	Cough, shortness of breath	Multiple cavitary nodules with diffuse ground-glass opacities	Fluconazole	Before admission, the patient had a more severe pneumonic infiltrates which responsed to sulfamethoxazole/trimethoprim	Resolution	Multiple cavitary nodules were clinically confirmed PC.Diffuse ground-glass opacities were related to PCP	Pulmonary lesions
29	Male	25	11	Yes	Not available	Positive	Not found	<500	Yes	Cough	Solitary solid nodule and focal pneumonia	Amphotericin B-based combination therapy for 31d, followed by fluconazole	moxifloxacin for 10d	Resolution	Clinically probable PC	Pulmonary lesions and meningitis
30	Male	36	37	Yes	Not available	Positive	Not found	<500	Yes	Cough	Multiple cavitary nodules	Amphotericin B-based combination therapy for 12d, followed by fluconazole	No	Resolution	Clinically confirmed PC	Pulmonary lesions and meningitis
31	Male	43	72	Yes	Not available	Positive	Not found	<500	Yes	Cough	Multiple cavitary nodules	Amphotericin B-based combination therapy for 25d, followed by fluconazole	No	Resolution	Clinically confirmed PC	Pulmonary lesions and meningitis
32	Male	38	11	No	Not available	Positive	Not found	<500	No	No	Multiple cavitary nodules	Fluconazole	No	Resolution	Laboratory-confirmed PC	Pulmonary lesions
33	Male	30	20	Yes	Yes	Positive	Not found	<500	Yes	No	Solitary cavitary nodule	Amphotericin B-based combination therapy for 52d, followed by fluconazole	No	Not available	Undefined	Pulmonary lesion
34	Female	47	60	No	No	Positive	Not found	<500	No	Cough, shortness of breath	Solitary cavitary nodule with diffuse ground-glass opacities	Refer to Figure 3	Refer to Figure 3	Refer to Figure 3	Refer to Figure 3	Pulmonary lesion
35	Male	27	25	Yes	No	Positive	Not found	<500	Yes	No	Solitary cavitary nodule	Amphotericin B-based combination therapy for 17d, followed by fluconazole	No	Resolution	Clinically confirmed PC	Pulmonary lesion and meningitis
36	Male	38	42	Yes	No	Positive	Not found	547	Yes	Cough	Solitary cavitary nodule with focal pneumonia	Amphotericin B-based combination therapy for 15d, followed by fluconazole	No	Not available	Undefined	Pulmonary lesions and meningitis
37	Male	41	71	No	Yes	Positive	Not found	<500	No	No	Solitary solid nodule	Fluconazole	No	Resolution	Laboratory-confirmed PC	Pulmonary lesion
38	Male	24	3	Yes	Yes	Positive	Not found	13700	Yes	No	Solitary cavitary nodule	Amphotericin B-based combination therapy for 41d, followed by fluconazole	No	Not available	Undefined	Pulmonary lesion
39	Male	46	140	Yes	No	Positive	Not found	<500	Yes	No	Multiple solid nodules with focal pneumonia	Amphotericin B-based combination therapy for 12d, followed by fluconazole	No	Not available	Undefined	Pulmonary lesions and meningitis
40	Male	23	13	Yes	No	Positive	Not found	<500	Yes	No	Solitary solid nodule	Amphotericin B-based combination therapy for 14d, followed by fluconazole	No	Resolution	Clinically confirmed PC	Pulmonary lesion and meningitis
41	Male	35	11	Yes	Yes	Positive	Not found	<500	Yes	No	focal pneumonia	Amphotericin B-based combination therapy for 49d, followed by fluconazole	Cefodizime 21d	Resolution	Clinically probable PC	Pulmonary lesion and meningitis
42	Female	45	16	Yes	Not available	Positive	Not found	1590	Yes	Cough	Solitary cavitary nodule	Amphotericin B-based combination therapy for 3d until patients death?	No	Not available	Undefined	Pulmonary lesion
43	Male	29	…	Yes	Yes	Positive	Not found	<500	Yes	No	Solitary solid nodule	Amphotericin B-based combination therapy for 1d. Patient gave up therapy	No	Not available	Undefined	Pulmonary lesion and meningitis
44	Male	25	11	No	No	Positive	Not found	<500	No	Cough	Solitary cavitary nodule	Fluconazole	No	Resolution	Laboratory-confirmed PC	Pulmonary lesion
45	Male	23	2	Yes	Not available	Positive	Not found	<500	Yes	Cough	Solitary cavitary nodule with diffuse ground-glass opacities	Amphotericin B-based combination therapy for 2d. Patient gave up therapy	clindamycin plus primaquine for 2d	Not available	Undefined	Pulmonary lesions and meningitis
46	Male	52	14	Yes	Not available	Positive	Not found	<500	Yes	No	Multiple cavitary nodules with bilateral pleural effusions	Amphotericin B-based combination therapy for 29d, followed by fluconazole	No	Resolution	Clinically confirmed PC	Pulmonary lesions and meningitis
47	Male	41	38	No	No	Positive	Not found	<500	No	Cough	Multiple cavitary nodules	Fluconazole	No	Resolution	Clinically confirmed PC	Pulmonary lesion
48	Male	33	5	Yes	Yes	Positive	Not found	<500	Yes	No	Solitary solid nodule	Amphotericin B-based combination therapy for 38d, followed by fluconazole	No	Resolution	Clinically confirmed PC	Pulmonary lesion and meningitis
49	Male	32	9	Yes	No	Positive	Not found	<500	Yes	Cough	Solitary cavitary nodule	Amphotericin B-based combination therapy for 10d, followed by fluconazole	No	Resolution	Laboratory-confirmed PC	Pulmonary lesion and meningitis
50	Male	31	8	Yes	Yes	Positive	Not found	<500	Yes	Cough	Solitary cavitary nodule with bilateral pleural effusions	Fluconazole plus flucytocine for 44d,followed by fluconazole	No	Resolution	Clinically confirmed PC	Pulmonary lesions
51	Male	53	58	Yes	Not available	Positive	Not found	<500	Yes	No	Solitary solid nodule	Fluconazole plus flucytocine for 63d,followed by fluconazole	No	Not available	Undefined	Pulmonary lesion and meningitis
52	Male	43	70	Yes	Not available	Positive	Not found	729	Yes	No	Multiple cavitary nodules	Fluconazole for 3months, then amphotericin B-based combination therapy for 30d, followed by fluconazole	No	Resolution	Laboratory-confirmed PC	Pulmonary lesions
53	Male	46	27	No	No	Positive	Not found	<500	No	Cough, shortness of breath	Multiple cavitary nodules with diffuse ground-glass opacities	Fluconazole	sulfamethoxazole/trimethoprim for 12d, then clindamycin plus primaquine for 16d	Resolution	Clinically probable PC	Pulmonary lesions
54	Male	29	14	Yes	Yes	Positive	Not found	621	Yes	No	Solitary cavitary nodule with bilateral pleural effusions	Amphotericin B-based combination therapy for 15d, followed by fluconazole	No	Resolution	Clinically confirmed PC	Pulmonary lesions and meningitis
55	Male	45	9	Yes	Yes	Positive	Not found	<500	Yes	Cough	Solitary cavitary nodule with multi-focal pneumonia	Amphotericin B-based combination therapy for 55d, followed by fluconazole	No	Resolution	Laboratory-confirmed PC	pulmonary lesion
56	Female	45	41	Yes	No	Positive	Not found	<500	Yes	Cough	Multiple cavitary nodules	Amphotericin B-based combination therapy for 23d, followed by fluconazole	No	Resolution	Clinically confirmed PC	Pulmonary lesions and meningitis
57	Male	40	80	Yes	Not available	Positive	Not found	<500	Yes	Cough	Multiple cavitary nodules with diffuse ground-glass opacities	Amphotericin B-based combination therapy for 28d, followed by fluconazole	sulfamethoxazole/trimethoprim for 17d, then clindamycin plus primaquine for 4d	Resolution	Clinically probable PC	Pulmonary lesions and meningitis
58	Male	39	26	Yes	Yes	Positive	Not found	<500	Yes	No	Solitary solid nodule	Amphotericin B-based combination therapy for 47d, followed by fluconazole	No	Resolution	Clinically confirmed PC	Pulmonary lesion and meningitis
59	Male	31	2	Not available	Not available	Positive	Not found	<500	Yes	No	Solitary solid nodule	Fluconazole 4d,gave up therapy	No	Not available	Undefined	pulmonary lesion
60	Male	49	108	No	No	Positive	Lymph node (biopsy)	<500	No	No	Multiple solid nodules	Fluconazole	No	Resolution	Laboratory-confirmed PC	Lyphoadepopathy
